# Supplementary material for: Development of an HPV Genotype Detection Platform Based on Aggregation-Induced Emission (AIE) and Flow-Through Hybridization Technologies
Source: Molecules. 2022 Oct 18;27(20):7036. doi: 10.3390/molecules27207036 (PMC9609701; doi:10.3390/molecules27207036)
Supplement: Supplementary file 1 [file molecules-27-07036-s001.zip]

Archive with 1 entries (1 files):
- molecules-1898759-supplementary.pdf
